# Supplementary material for: Comparative Transcriptome Analysis of Two Oysters, Crassostrea gigas and Crassostrea hongkongensis Provides Insights into Adaptation to Hypo-Osmotic Conditions
Source: PLoS One. 2014 Nov 4;9(11):e111915. doi: 10.1371/journal.pone.0111915 (PMC4219811; doi:10.1371/journal.pone.0111915)
Supplement: Table S1 — Putative orthologous genes with Ka/Ks>0.5. (XLSX) [file pone.0111915.s001.xlsx]

## Sheet: Sheet1
Table S1 Putative orthologous genes with Ka/Ks>0.5
C. hongkongensis	C. gigas	Ka/Ks	Annotation	Gene Ontology
comp20208_c0_seq1	CGI_10025991	2.4074	hypothetical protein	P：GO:0006355 regulation of transcription, DNA-templated; F: GO:0003677 DNA binding; C: GO:0003713 transcription coactivator activity
comp27016_c0_seq1	CGI_10006626	2.38556	hypothetical protein	NULL
comp92097_c0_seq1	CGI_10019453	1.97751	hypothetical protein	NULL
comp63848_c0_seq1	CGI_10017826	1.97559	hypothetical protein	NULL
comp15215_c0_seq1	CGI_10001879	1.70901	hypothetical protein	NULL
comp104168_c0_seq1	CGI_10007982	1.40882	Transient receptor potential cation channel subfamily M member 3, partial	P: GO:0006816 calcium ion transport; P: GO:0055085 transmembrane transport; F: GO:0005262 calcium channel activity; C: GO:0016020 membrane; C: GO:0016021 integral component of membrane
comp26473_c0_seq1	CGI_10001634	1.27392	Tripartite motif-containing protein 2	P: GO:0016567 protein ubiquitination; F: GO:0008270 - zinc ion binding; F: GO:0004842 ubiquitin-protein ligase activity; F: GO:0005515 protein binding; C: GO:0005622 intracellular; C: GO:0005737 cytoplasm
comp241_c0_seq1	CGI_10007110	1.26608	hypothetical protein	NULL
comp21733_c0_seq1	CGI_10006649	1.22512	Tripartite motif-containing protein 2	P: GO:0016567 protein ubiquitination; F: GO:0008270 - zinc ion binding; F: GO:0004842 ubiquitin-protein ligase activity; F: GO:0005515 protein binding; C: GO:0005622 intracellular; C: GO:0005737 cytoplasm
comp19846_c0_seq1	CGI_10028777	1.13734	hypothetical protein	F: GO:0030246 carbohydrate binding
comp24992_c0_seq1	CGI_10013554	1.12412	hypothetical protein	P: GO:0006200 ATP catabolic process; P: GO:0006281 DNA repair; P: GO:0006260 DNA replication; F: GO:0003676 nucleic acid binding; F: GO:0005524 ATP binding
comp26605_c0_seq1	CGI_10009487	1.09932	Tripartite motif-containing protein 2	P: GO:0016567 protein ubiquitination; F: GO:0008270 - zinc ion binding; F: GO:0004842 ubiquitin-protein ligase activity; F: GO:0005515 protein binding; C: GO:0005622 intracellular; C: GO:0005737 cytoplasm
comp15269_c0_seq1	CGI_10015178	1.06061	Tripartite motif-containing protein 45	F: GO:0008270 zinc ion binding; C: GO:0005622 intracellular; C: GO:0005737 cytoplasm
comp9941_c0_seq1	CGI_10019616	1.03075	Transcription factor HES-1-B	P: GO:0000122 negative regulation of transcription from RNA polymerase II promoter; P: GO:0006351 transcription, DNA-templated; P: GO:0007219 Notch signaling pathway; F: GO:0003677 DNA binding; F: GO:0043425 bHLH transcription factor binding; F: GO:0046982 protein heterodimerization activity; C: GO:0005634 nucleus
comp3312_c0_seq1	CGI_10008768	0.97902	hypothetical protein	NULL
comp28876_c0_seq1	CGI_10023617	0.944102	hypothetical protein	NULL
comp40993_c0_seq1	CGI_10000765	0.938062	hypothetical protein	F: GO:0003676 - nucleic acid binding; F: GO:0003677 - DNA binding
comp102770_c0_seq1	CGI_10002994	0.927328	hypothetical protein	NULL
comp32358_c0_seq1	CGI_10010678	0.897834	hypothetical protein	NULL
comp10225_c0_seq1	CGI_10003321	0.891605	Polysialoglycoprotein	NULL
comp40925_c0_seq1	CGI_10028721	0.880343	hypothetical protein	F: GO:0008270 zinc ion binding; C: GO:0005622 intracellular
comp41638_c0_seq1	CGI_10006994	0.874007	hypothetical protein	NULL
comp20943_c0_seq1	CGI_10008574	0.841351	Cytochrome c oxidase subunit 6A1, mitochondrial	F: GO:0004129 cytochrome-c oxidase activity; C: GO:0005743 mitochondrial inner
comp260_c0_seq1	CGI_10022141	0.822129	Protein SIX6OS1	C: GO:0005751 mitochondrial respiratory chain
comp23090_c0_seq1	CGI_10016326	0.782227	hypothetical protein	NULL
comp23328_c0_seq1	CGI_10025519	0.777058	hypothetical protein	NULL
comp27618_c0_seq1	CGI_10001114	0.772374	hypothetical protein	NULL
comp18409_c0_seq1	CGI_10005041	0.764175	Putative gluconokinase	NULL
comp11678_c0_seq1	CGI_10016569	0.760747	5'-AMP-activated protein kinase subunit beta-2	P: GO:0006112 energy reserve metabolic process; P: GO:0006468 protein phosphorylation; P: GO:0006631 fatty acid metabolic process; F: GO:0005515 protein binding; F: GO:0004679 AMP-activated protein kinase activity; C: GO:0031588 AMP-activated protein kinase complex; C: GO:0005829 cytosol
comp27931_c0_seq1	CGI_10010967	0.747045	hypothetical protein	NULL
comp4526_c0_seq1	CGI_10024812	0.745063	hypothetical protein	NULL
comp9499_c0_seq1	CGI_10009091	0.73267	hypothetical protein	NULL
comp105218_c0_seq1	CGI_10023911	0.717098	OTU domain-containing protein 6B	F: GO:0003824 catalytic activity; F: GO:0005515 protein binding
comp33191_c0_seq1	CGI_10004742	0.67205	hypothetical protein	F: GO:0003676 nucleic acid binding
comp24954_c0_seq1	CGI_10002995	0.664573	hypothetical protein	NULL
comp21039_c0_seq1	CGI_10001439	0.658204	hypothetical protein	NULL
comp66229_c0_seq1	CGI_10026917	0.646704	hypothetical protein	NULL
comp21918_c0_seq1	CGI_10002332	0.640693	hypothetical protein	NULL
comp10074_c0_seq1	CGI_10002673	0.634163	Tripartite motif-containing protein 45	F: GO:0008270 zinc ion binding; C: GO:0005622 intracellular; C: GO:0005737 cytoplasm
comp1342_c0_seq1	CGI_10016559	0.627774	Complement C1q tumor necrosis factor-related protein 6	F: GO:0005515 protein binding
comp51722_c0_seq1	CGI_10009605	0.626912	hypothetical protein	NULL
comp16252_c0_seq1	CGI_10026722	0.625031	hypothetical protein	NULL
comp105724_c0_seq1	CGI_10012950	0.619906	hypothetical protein	NULL
comp15518_c0_seq1	CGI_10026796	0.604962	hypothetical protein	NULL
comp57614_c0_seq1	CGI_10015941	0.60352	hypothetical protein	NULL
comp5160_c0_seq1	CGI_10011657	0.602959	hypothetical protein	NULL
comp106444_c0_seq1	CGI_10022030	0.602935	Retinol dehydrogenase 13	P: GO:0008152 metabolic process; P: GO:0055114 oxidation-reduction process F: GO:0016491 oxidoreductase activity
comp11618_c0_seq1	CGI_10025479	0.601479	Reticulon-4	C: GO:0005783 endoplasmic reticulum
comp10760_c0_seq1	CGI_10019671	0.598602	Lupus brain antigen 1-like protein	P: GO：0008152 metabolic process; F: GO:0005524 ATP binding; F: GO:0016787 hydrolase activity
comp28723_c0_seq1	CGI_10007997	0.585937	hypothetical protein	NULL
comp36830_c0_seq1	CGI_10017996	0.579306	Zinc finger CW-type PWWP domain protein 1-like protein	F: GO:0008270 zinc ion binding
comp6846_c0_seq1	CGI_10026544	0.57323	hypothetical protein	F: GO:0003723 RNA binding
comp15545_c0_seq1	CGI_10017536	0.567419	hypothetical protein	F: GO:0004540 ribonuclease activity
comp56506_c0_seq1	CGI_10017904	0.541604	Zinc finger protein 26	F: GO:0008270 zinc ion binding; C: GO:0005622 intracellular
comp21132_c0_seq1	CGI_10022097	0.536777	hypothetical protein	NULL
comp1657_c0_seq1	CGI_10011504	0.53089	hypothetical protein	NULL
comp21528_c0_seq1	CGI_10014581	0.528674	Pentatricopeptide repeat-containing protein 1, partial	P: GO:0008033 tRNA processing; F: GO:0042780 tRNA binding; C: GO:0005739 mitochondrion
comp7231_c0_seq1	CGI_10010354	0.527166	Werner syndrome ATP-dependent helicase-like protein	F: GO:0003676 nucleic acid binding; F: GO:0004386 helicase activity; F: GO:0005524 ATP binding; F: GO:0008026 ATP-dependent helicase activity
comp22888_c0_seq1	CGI_10015516	0.514254	hypothetical protein	NULL
