# Supplementary material for: Comparative Transcriptome Analysis of Two Oysters, Crassostrea gigas and Crassostrea hongkongensis Provides Insights into Adaptation to Hypo-Osmotic Conditions
Source: PLoS One. 2014 Nov 4;9(11):e111915. doi: 10.1371/journal.pone.0111915 (PMC4219811; doi:10.1371/journal.pone.0111915)
Supplement: Table S3 — Differentially expressed genes with annotation of Crassostrea gigas. PT: genes were only found in the PT group; PC: genes were only found in the PC group; *: padj>0.05. (XLSX) [file pone.0111915.s003.xlsx]

## Sheet: Sheet1
transcript_id	annotation	log2FoldChange	pval	padj	star
CGI_10028387	gb|EKC37154.1| Deleted in malignant brain tumors 1 protein [Crassostrea gigas]	-3.25964	0.000545468	0.331252
CGI_10024093	gb|EKC35711.1| C-type lectin domain family 4 member G [Crassostrea gigas]	-3.07409	7.21e-05	0.082437
CGI_10015609	gb|EKC25330.1| IgGFc-binding protein [Crassostrea gigas]	-3.06547	9.32e-06	0.016472	*
CGI_10001798	gb|EKC27799.1| Calreticulin [Crassostrea gigas]	-2.28668	0.000787362	0.365428
CGI_10003321	gb|EKC21766.1| Polysialoglycoprotein [Crassostrea gigas]	-1.92246	0.000667921	0.365428
CGI_10026148	gb|EKC29820.1| Extracellular superoxide dismutase [Cu-Zn] [Crassostrea gigas]	1.88998	0.000828551	0.365937
CGI_10022149	gb|EKC35729.1| hypothetical protein CGI_10022149 [Crassostrea gigas]	1.92292	0.000913394	0.381567
CGI_10012684	gb|EKC37733.1| Ras-like GTP-binding protein Rho1 [Crassostrea gigas]	1.9604	0.000922846	0.381567
CGI_10022978	gb|EKC38308.1| Early growth response protein 3 [Crassostrea gigas]	1.98574	0.000751665	0.365428
CGI_10024287	gb|EKC17829.1| 60S ribosomal protein L21 [Crassostrea gigas]	2.02969	0.000789789	0.365428
CGI_10026304	gb|EKC24063.1| CCAAT/enhancer-binding protein delta [Crassostrea gigas]	2.05716	0.000335765	0.283693
CGI_10013436	gb|EKC32070.1| hypothetical protein CGI_10013436 [Crassostrea gigas]	2.06343	0.000508261	0.329235
CGI_10023709	gb|EKC40275.1| L-rhamnose-binding lectin CSL3, partial [Crassostrea gigas]	2.07428	0.000331575	0.283693
CGI_10000384	gb|EKC39132.1| 40S ribosomal protein S14 [Crassostrea gigas]	2.11802	0.000364333	0.285068
CGI_10009309	gb|EKC34066.1| Short-chain collagen C4 [Crassostrea gigas]	2.11814	0.000734134	0.365428
CGI_10016225	gb|EKC34941.1| hypothetical protein CGI_10016225 [Crassostrea gigas]	2.13008	0.000383292	0.285068
CGI_10002102	gb|EKC22535.1| Collagen alpha-2(VIII) chain [Crassostrea gigas]	2.21071	0.000210403	0.194703
CGI_10010434	gb|EKC29354.1| hypothetical protein CGI_10010434 [Crassostrea gigas]	2.23706	0.000669285	0.365428
CGI_10026703	gb|EKC42633.1| BAG family molecular chaperone regulator 4 [Crassostrea gigas]	2.26783	0.000813913	0.365937
CGI_10026377	gb|EKC33884.1| Heavy metal-binding protein HIP [Crassostrea gigas]	2.29467	0.000378565	0.285068
CGI_10012952	gb|EKC34601.1| hypothetical protein CGI_10012952 [Crassostrea gigas]	2.33982	0.000781994	0.365428
CGI_10004252	gb|EKC21267.1| Ankyrin-1 [Crassostrea gigas]	2.36995	0.000776436	0.365428
CGI_10006806	gb|EKC29121.1| Sarcoplasmic calcium-binding protein [Crassostrea gigas]	2.37698	0.00042185	0.292779
CGI_10012002	gb|EKC23947.1| 40S ribosomal protein S10 [Crassostrea gigas]	2.54628	1.13e-05	0.0176798	*
CGI_10002951	gb|EKC22011.1| hypothetical protein CGI_10002951 [Crassostrea gigas]	2.64725	0.000907933	0.381567
CGI_10005393	gb|EKC20774.1| Inhibitor of apoptosis protein [Crassostrea gigas]	2.67967	4.74e-05	0.0575313
CGI_10026339	gb|EKC33849.1| Cysteine sulfinic acid decarboxylase [Crassostrea gigas]	2.68272	1.67e-05	0.0232217	*
CGI_10020851	gb|EKC38159.1| Putative ribosome biogenesis protein RLP24 [Crassostrea gigas]	2.71495	8.12e-06	0.0157729	*
CGI_10002011	gb|EKC22572.1| hypothetical protein CGI_10002011 [Crassostrea gigas]	2.73028	4.4e-06	0.00949831	*
CGI_10020760	gb|EKC31184.1| Zinc metalloproteinase nas-15 [Crassostrea gigas]	2.8425	0.000777518	0.365428
CGI_10002950	gb|EKC22011.1| hypothetical protein CGI_10002951 [Crassostrea gigas]	2.8978	8.14e-07	0.00226048	*
CGI_10026885	gb|EKC37597.1| Tenascin-R [Crassostrea gigas]	2.94061	0.000112949	0.115523
CGI_10001216	gb|EKC26918.1| Heavy metal-binding protein HIP [Crassostrea gigas]	2.98512	2.69e-05	0.0347981	*
CGI_10004554	gb|EKC23924.1| 60S ribosomal protein L24 [Crassostrea gigas]	3.20451	5.37e-07	0.00192953	*
CGI_10017134	gb|EKC32726.1| hypothetical protein CGI_10017134 [Crassostrea gigas]	3.24449	0.000682718	0.365428
CGI_10003417	gb|EKC21713.1| Heat shock protein 70 B2 [Crassostrea gigas]	3.25493	0.000476279	0.319156
CGI_10001667	gb|EKC22696.1| hypothetical protein CGI_10001667 [Crassostrea gigas]	3.26014	3.61e-07	0.00192953	*
CGI_10014616	gb|EKC18177.1| hypothetical protein CGI_10014616 [Crassostrea gigas]	3.38633	4.12e-07	0.00192953	*
CGI_10001493	gb|EKC22774.1| 40S ribosomal protein S24 [Crassostrea gigas]	3.43539	4.72e-08	0.000463021	*
CGI_10009789	gb|EKC19066.1| Complement C1q-like protein 4 [Crassostrea gigas]	3.55414	0.000992027	0.401626
CGI_10004133	gb|EKC21289.1| Complement C1q-like protein 4 [Crassostrea gigas]	3.58101	9.05e-05	0.0977387
CGI_10012598	gb|EKC26320.1| Plasminogen [Crassostrea gigas]	3.62522	0.00015334	0.148993
CGI_10010182	gb|EKC30596.1| cAMP-responsive element-binding protein-like 2 [Crassostrea gigas]	3.92263	5.96e-07	0.00192953	*
CGI_10002842	gb|EKC22058.1| 40S ribosomal protein S30 [Crassostrea gigas]	4.00402	4.77e-08	0.000463021	*
CGI_10003981	gb|EKC27726.1| Cytochrome c oxidase subunit 5B, mitochondrial [Crassostrea gigas]	PC	1.18e-05	0.0176798	*
CGI_10011454	gb|EKC32639.1| Proto-oncogene tyrosine-protein kinase FER [Crassostrea gigas]	PT	3.12e-06	0.00758407	*
CGI_10004129	gb|EKC36819.1| Neurabin-1 [Crassostrea gigas]	PT	0.00039607	0.285068
CGI_10011577	gb|EKC28353.1| 60S acidic ribosomal protein P2 [Crassostrea gigas]	PT	0.000534404	0.331252
